# Supplementary material for: Comprehensive Effects of Potassium Lactate, Calcium Ascorbate and Magnesium Chloride as Alternative Salts on Physicochemical Properties, Sensory Characteristics and Volatile Compounds in Low-Sodium Marinated Beef
Source: Foods. 2024 Jan 17;13(2):291. doi: 10.3390/foods13020291 (PMC10814945; doi:10.3390/foods13020291)
Supplement: Supplementary file 1 [file foods-13-00291-s001.zip]

Archive with 1 entries (1 files):
- foods-2730656-supplementary.pdf
